# Supplementary material for: Universal redirection of CAR T cells against solid tumours via membrane-inserted ligands for the CAR
Source: Nat Biomed Eng. 2023 Jun 8;7(9):1113–28. doi: 10.1038/s41551-023-01048-8 (PMC10504084; doi:10.1038/s41551-023-01048-8)
Supplement: Source Data for All Figures [file 41551_2023_1048_MOESM3_ESM.xlsx]

## Sheet: Fig 1
Figure 1B			Figure 1D														Figure 1F																Figure 1G										Figure 1H
Amph-FITC MFI			Amph-FITC MFI (left plot in figure)														Amph-FITC MFI																IFNg concentration (left plot in figure)										IFNg concentration (left plot in figure)
PBS	366			DPSE-FITC		PEG 1K		PEG 2K		PEG 3.4K		PEG 5K		PEG 10K				PBS	1148														Effector:Target	Untransduced + uncoated B16 cells		Untransduced + amph-FITC-coated B16 cells		CAR T + uncoated B16 cells		CAR T + amph-FITC-coated B16 cells			E:T ratio	Untransduced -FITC		Untransduced +FITC		CAR T -FITC
10 nM	5136		1000	599	697	5713	7049		11070	13023	14449	6173	6281	877	855			1 kDa (250 nM)	9834														0	-0.0456	-0.1016	-0.0806	-0.1225	-0.1138	-0.0544	0.0229	-0.1208		8	-0.444217	-0.38744	-0.470241	-0.321199	-0.108282	-0.0467731
100 nM	12467		500	433	473	2877	3448	6120	7003	6253	7317	3656	4099	562	555			2 kDa (400 nM)	8962														8	0.1806	0.067	0.0476	0.1024	0.1521	0.0035	370.656	344.237		4	-0.399268	-0.496264	-0.650037	-0.413463	0.0928056	-0.117745
1 uM	49800		250	345	373	1639	1942	3839	4633	3561	4125	2236	2614	403	414			3.4 kDa (600 nM)	8263														4	0.0264	0.0582	0.0246	-0.0018	0.0018	0.1467	252.251	212.968		2	-0.626379	-0.80381	-0.806176	-0.721009	-0.115379	-0.0964536
			125	310	335	956	1154	2262	2593	2017	2368	1392	1693	329	362																		2	-0.0228	0.0176	-0.0544	-0.0632	0.0387	0.0423	166.939	143.038		1	-0.822736	-0.818004	-0.924463	-0.85349	-0.340125	-0.330662
			62.5	287	309	605	710	1230	1470	1106	1345	801	1020	295	332																		1	-0.0035	-0.007	1.852	-0.0176	-0.0562	-0.0281	93.2544	87.3006		0.5	-0.881879	-0.900805	-0.915	-0.922097	-0.602722	-0.756495
Figure 1C			31.25	278	283	421	475	892	920	710	757	574	723	285	305																		0.5	0.0211	0.0493	0	-0.0999	-0.0386	0.0106	55.6039	47.0982		0.25	-0.898439	-0.78725	-0.919731	-0.886611	-0.829833	-0.83693
																																	0.25	-0.0509	-0.0859	-0.0841	-0.0841	-0.0369	-0.0841	30.6853	31.4299		0	-1.01199	-0.993069	-0.0136527	-0.98124	-0.96468	-0.983606
Anti-FITC MFI			Anti-FITC MFI (right plot in figure)														IFNg concentration (bottom graph in figure)																0.125	-0.0771	-0.0281	-0.0806	-0.0789	-0.0649	-0.0246	32.8416	14.612
PBS	96.4			DPSE-FITC		PEG 1K		PEG 2K		PEG 3.4K		PEG 5K		PEG 10K				No effector		1:1 CAR T		5:1 CAR T		10:1 CAR T		1:1 untransduced		5:1 untransduced		10:1 untransduced
10 nM	6041		1000	388	403	3151	4032	50653	52024	12101	12964	32643	31945	328	336		PBS	-0.02608	-0.12337	1.14587	0.992042	3.2985	3.37497	2.90206	3.1333	0.198223	0.395465	0.580759	0.589817	0.925042	0.890641		Cytotoxicity (right plot in figure)										Cytotoxicity (right plot in figure)
100 nM	14961		500	333	356	2206	2739	28139	33840	7049	8318	17779	20820	321	326		1 kDa	0.106442	0.258383	3.93168	4.3107	5.73493	6.85696	4.12703	3.48754	1.12996	1.36872	0.465423	0.154863	0.784332	0.677473		Effector:Target	untransduced + B16 - FITC		untransduced + B16 + FITC		E2m28z + B16 - FITC		E2m28z + B16 +FITC			E:T ratio	Untransduced -FITC		Untransduced +FITC		CAR T -FITC
1 uM	58892		250	318	340	1386	1718	17820	21768	4566	5291	10746	12381	313	310		2 kDa	0.11813	0.233338	38.2603	40.1687	42.7935	46.3182	25.5357	27.5493	0.861137	0.074718	0.386948	0.323501	0.622373	0.787672		0	14.6	12.2	12.7	13.9	14.8	14.5	13.9	13.6		8	15.6	12.4	16.5	12.6	15.6	19.7
			125	317	309	941	978	9884	11507	2837	3469	6146	7697	305	312		3.4 kDa	0.346876	0.27341	42.8285	40.5377	48.3819	46.8775	25.8379	31.6033	0.148184	0.113121	0.563934	0.452066	1.25017	0.774314		0.125	15.7	14.7	18.7	17.3	17.4	26.5	36.4	31.5		4	8.1	7.59	7.52	9	10.7	11.9
			62.5	309	306	639	617	5093	5925	1649	1946	2975	3950	298	316																		0.25	17.8	17.3	22.1	20.9	27.3	22.4	33.4	32.2		2	7.58	5.92	9.32	6.93	9.03	9.94
			31.25	312	312	496	490	3259	3476	1161	1159	1892	2414	304	312																		0.5	18.8	17.7	21.1	18.5	27.4	18.4	34.4	34.4		1	11.8	6.46	5.85	6.47	5.95	6.93
																																	1	21.1	18.4	26.9	25.1	25	20	37.8	42.3		0.5	6.67	3.89	6.87	4.8	8.17	7.86
																																	2	21.7	23.1	25.3	25.3	21.4	21.4	57.4	51.2		0.25	4.28	6.07	4.43	3.99	3.65	3.79
																																	4	20.9	21.7	27.6	24.3	25.1	22.5	67	66.9		0	3.71	3.18	3.31	3.05	3.19	4.92
																																	8	27.4	29.3	29.1	30.4	26.4	27.8	77	75
[truncated: 2 more columns]

## Sheet: Fig 2
Figure 2C												Fig 2E
	Vehicle					Amph-FITC
Tumor	0.0029	0.0072	-0.0033	-0.0219	-0.0011	0.2972	0.9837	3.2485	0.3568	0.9038
Ipsilateral inguinal LN	0.0006	-0.0002	0.0003	-0.0004	-0.0003	0.4458	0.5764	0.2024	0.097	0.1403		% double+ cells (left graph in figure)
Ipsilateral axillary LN	-0.0011	0.0005	-0.0027	0.0021	0.0011	0.4493	0.5687	0.0617	0.5865	0.1363			No FITC					1 hr					24 hr					48 hr
Contralateral inguinal LN	0.0008	-0.0005	-0.0004	-0.0004	0.0005	0.0157	0.0104	0.0081	0.0091	0.0268		Tumor cells	0.013	0.00896	0.025	0.011	0.00651	48.7	49	38.7	52.4	45.1	28.6	28.7	42.4	36.7	21.2	25.7	23.3	27.2	9.51	25.3
Contralateral axillary LN	0.0006	-0.0009	-0.0025	0.0033	-0.0004	0.0108	0.0169	0.004	0.0043	0.0204		DCs	0.57	0.15	0.094	0.41	0.37	49.9	56.3	39.5	55.5	46.3	29.6	29	34.4	35.9	33.3	24.9	23.3	24.6	9.37	31
Lung	-0.0043	-0.0094	0.0003	0.0083	0.0007	0.004	0.0221	0.0276	0.0034	0.0006		Macrophages	1.59	1.38	0.37	2.08	1.06	63.6	67	50.4	63	59.2	43.7	38.3	41.5	49	40.2	39.5	27.4	28.5	11.2	39.4
Liver	0.0059	-0.0007	-0.003	-0.0026	-0.0011	0.0188	0.0081	0.0089	0.0041	0.0119		Monocytes	0.063	0.32	0.11	0	0.025	35	39.4	31.3	40.9	33.8	24.3	20.8	28.9	25.8	17.4	13.6	8.33	7.45	4.78	20.5
Kidney	0.0293	0.0039	-0.0018	-0.0044	-0.0243	0.0657	0.0651	0.0676	0.0208	0.0548		Neutrophils	0.6	0.41	0.27	0.4	0.64	33.8	43.6	32.6	57.8	42.5	27.4	29.5	54.5	33.3	30.3	32.4	18.7	18.1	8.14	49.9
Spleen	0.014	-0.0755	0.055	-0.0117	0.0246	0.0208	0.1949	0.1892	0.0385	0.2083		CD8+ T cells	0.24	0	0	0	0	31.3	39.8	26.9	38.5	27.9	28.5	18.5	28.8	26.4	16.6	18.5	5.93	6.19	7.45	14.1
												# double+ cells (right graph in figure)
													No FITC					1 hr					24 hr					48 hr
												Tumor cells	13.5	14.6405	27.1163	23.4349	9.98614	36915.1	154349	150776	50116.1	71375.2	176016	43799.9	26614.5	127141	27277.6	159654	21845.2	16940.6	25568.9	58367.8
												DCs	19.5008	7.32026	12.5897	8.20221	19.9723	19492.3	62799.1	103021	35634.7	27148.1	11789.1	5130.11	1780.88	11551.3	5065.72	6239.86	388.914	612.923	792.57	1726.48
												Macrophages	72.0031	16.4706	15.495	36.3241	30.957	22805.2	33718.6	62308.6	16936.8	17733.7	7353.09	5832.15	2046.23	5710.53	3711.18	3203.35	340.943	1240.89	239.482	1877.51
												Monocytes	1.50006	4.57516	2.90532	0	0.998614	2735.59	7998.12	29339.5	10696	13292.7	1989.08	759.952	647.422	1751.84	289.594	2122.22	64.248	94.6333	74.1252	823.058
												Neutrophils	24.7511	24.7059	12.5897	31.6371	27.9612	11946.1	37697.9	110432	23035.6	35778.8	14127.7	11684.5	12581	10076.1	2333.15	10070.5	543.966	477.553	779.741	5144.8
												CD8+ T cells	0.750033	0.750033	0.750033	0.750033	0.750033	1653.83	1357.18	3508.64	1798.11	1637.73	262.942	204.467	124.605	268.589	76.4967	180.189	6.85312	35.0958	27.0842	70.6666

## Sheet: Fig 3
Figure 3C																						Figure 3E
Whole mouse radiance (top graph)																						CAR T alone	CAR T + IT FITC	CAR T + IT FITC + vax
Day	CAR-T					CAR-T, +IT FITC					CAR-T, +Vax					CAR-T, +IT FITC, +Vax						178.708	361.33	700.385
1	1030000	2080000	1870000	3290000	2440000	677000	819000	706000	1180000	1530000	564000	896000	1160000	1010000	908000	1040000	713000	1060000	1140000	1590000		209.343	299.458	334.106
4	8400000	8860000	17000000	22000000	12700000	19600000	20900000	18800000	17800000	23300000	13700000	38300000	37400000	35700000	38200000	36400000	23900000	26600000	22700000	35300000		163.39	155.916	490.022
6	12900000	27600000	21600000	23000000	25400000	131000000	168000000	152000000	141000000	119000000	68600000	138000000	175000000	140000000	136000000	130000000	102000000	114000000	117000000	107000000		191.472	277.184	710.285
8	21000000	45600000	34700000	25200000	24800000	166000000	156000000	172000000	114000000	101000000	130000000	101000000	152000000	132000000	153000000	168000000	95700000	139000000	140000000	101000000		211.896	314.307	893.425
10	23000000	89600000	51100000	20900000	33100000	96700000	84400000	124000000	107000000	83200000	196000000	127000000	187000000	238000000	222000000	105000000	85400000	106000000	126000000	86700000		163.39	368.754	638.514
12	20900000	40800000	32700000	18000000	25100000	75500000	62400000	81000000	42500000	43700000	158000000	171000000	157000000	242000000	304000000	57600000	45900000	55300000	75000000	60700000		201.684	287.084	423.201
15	47300000	121000000	44700000	16100000	27000000	61800000	114000000	65200000	35700000	41400000	109000000	205000000	82200000	266000000	90100000	148000000	105000000	103000000	67800000			119.989	334.106	1079.04
																						145.519	348.955	539.52
Tumor radiance (bottom graph)																						132.754	210.363	871.151
Day	CAR-T					CAR-T, +IT FITC					CAR-T, +Vax					CAR-T, +IT FITC, +Vax
1	78700	248000	244000	174000	221000	54300	59200	65200	117000	132000	49900	74400	93400	114000	88300	80700	60200	73900	72800	126000
4	936000	656000	3360000	2200000	1540000	2280000	2550000	2600000	3310000	3830000	1740000	5880000	5580000	7000000	6070000	6280000	3180000	3710000	2860000	6050000
6	1010000	1690000	3150000	816000	3620000	17800000	21100000	14200000	27600000	19400000	5460000	12500000	13700000	13100000	13900000	10900000	23500000	15300000	13700000	19700000
8	1480000	1360000	2550000	898000	917000	27500000	26800000	26400000	20300000	20200000	5140000	5440000	9710000	8190000	10200000	18800000	15700000	27300000	24300000	10100000
10	1610000	4880000	4770000	698000	844000	13600000	17600000	26300000	19400000	20300000	2010000	3670000	11000000	16300000	8180000	18300000	16000000	14200000	23200000	11700000
12	1500000	853000	2300000	147000	285000	15700000	7530000	17100000	10600000	12800000	10700000	14800000	4920000	18100000	19600000	7950000	8700000	7180000	10200000	5840000
15	754000	1850000	905000	117000	135000	14400000	18000000	15100000	13100000	12500000	3880000	11600000	2450000	15000000	19200000	17900000	11400000	17900000	8970000

## Sheet: Fig 4
Figure 4B																						Figure 4C																	Figure 4D-F
Tumor Growth (left plot of figure)																							No CAR T					CD8+ CAR T					CD4+/CD8+ CAR T						Tumor Size
	CAR-T					CAR-T, +IT FITC					CAR-T, +Vax					CAR-T, +IT FITC, +Vax						1	20.25	21.16	14.8	19.36	21	27.5	14.25	21.07	18.49	23.76	24.91	21.84	15.21	15.64	22.08		Days after adoptive transfer	Untreated							4m5.3 - m28z + vax
3	20.64	21.73	17.22	23.04	32.48	16.8	19.68	22.88	23.5	29.64	34.8	17.02	23.97	14.4	16.56	11.55	29.68	16.81	12.6	19.32		3	21.15	22.09	17.1	27.56	22.36	28	17.7	18.04	18.49	22.8	22.26	21.84	14.44	14.08	20.8		0	32.4	28.32	17.64	18.33	34.22	27.03	35.99	24.99	37.76	22.54
5	18.49	18.45	15.2	21.6	39.65	11.1	9	20.21	17.22	21.12	35.5	18.06	20.09	23.97	28.56	13.65	23.78	18.4	14	22.56		6	26	23	18.13	31.36	22.44	31.35	17.7	20.25	24.01	23.56	27.04	25.74	19.36	24.44	31.86		4	36.54	37.76	16.8	21.6	33.55	28.91	38.44	25	34.81	19.32
8	36.6	34.22	42.24	51.12	51.83	20.7	15.99	20.21	15.3	31.35	60.83	34.1	39.68	39.68	40.96	12.95	22.88	16.32	20.21	24.64		7	37.82	28.05	22.09	34.22	28.09	34.02	23.1	22.54	23.04	27.95	26.01	31.74	29.16	25.3	29.28		7	44.22	57.67	23.1	21.15	39.76	28.6	61.62	31.27	46.15	27.26
10	50.4	44.88	46.92	67.2	77.9	20.68	14.52	21.93	22	30.09	82.77	48.75	59.2	52.56	53.2	18.06	34.68	34.65	22	30.8		10	42.25	28.56	21.16	45.54	37.17	29.44	23.1	14.44	22.09	30.15	24.01	42.93	25	30.16	28.91		11	57.6	78.96	29.4	31.9	45.44	35.96	72.24	35.34	51.8	30
12	80.08	55.3	64.38	114.24	117.7	20.21	10.44	30.78	29.64	37.2	95.04	66.43	60	63.75	56.98	23.52	34.2	31.86	25.48	35.96		13	68.85	42.25	27.04	53.95	68.25	26.22	23.37	24.01	19.32	36	22.09	50.41	27.04	37.17	45.99		14	72.25	84.15	42.64	41.58	67.5	46.2	71.4	29.58	38.44	22.88
15	142.8	96.6	123.12	175.44	163.59	33.48	9.24	39.65	40.32	56.16	130.98	88.88	114.66	82.81		17.64	37.1	36.04	31.2	52.14		15	116.82	66.22	48.64	76.76	101.26	22.56	42.18	22.05	16.92	44.25	18.9	75.46	35.1	39.6	61.6		18	105.84	50.4	64.35	59.86	84.66	68.06	104.03	18	37.2	26.1
17	183.96	118.56	145.77	216.84	212.52	45.36	16.34	47.88	55.48	73.1	150.04	112.7	127.6	108.16		10.64	30.09	47.57	34.16	43.2		17	139.74	81.9	56	95.12	122.67	19.35	46.4	25.52	14	37.74	22.08	84.39	41.48	48.99	61.77		21	151.29	39.65	81	96.72	105.8	62.78	129.96	16.8	42	26.5
19						73.92	21.12	65.86	103.88	121.2	190.44	149.76	158.12	134.55		19.74	30.8	74.62	54.51	69.52		19		105.93	63.99	142.31	149.94	14.35	44.73	20.68	12.95	47.4	30.24	114.13	57	63.75	62.05		25	166.4	47.6	103.53	132.24	143	77.43	147.56	9	55.3	34.81
22						158.75	44.73	128.25	166.38	177.84	249.6	217.44	227.52	197.1		25.92	63.14	119.18	94.86	130.56		22						12.16	36.85	12.16	14.04	48.36	32.33	162.5	101.85	121.68	102.46		28	221.85	53.9	134.82	169	183.52	114.45	152.52	0	64.68	39.6
24						208.5	56.09	177.84	207.36	275.28						44.16	131.44	142.78	123.17	214.2		25						17.22	42.18	14.35	18.49	48.6	44.64	233.09	162.84	165.2	155.44		32								0	56.88	50.7
																						27						24.84	48	0	28	76.54							35								0	63.08	63
Survival (right plot of figure)																																							37
	CAR-T	CAR-T, +IT FITC	CAR-T, +Vax	CAR-T, +IT FITC, +Vax																																			40
22	1																																						43
24	1																																						45
19	1
17	1
17	1																																						Survival
24		1																																					Days after adoptive transfer	Untreated	4m5.3 - m28z + vax	4m5.3 - mBBz + vax	E2 m28z + vax	E2mBBz + vax	E2.7 m28z + vax	E2.7 mBBz + vax
35		1																																					28	1
26		1																																					71	1
24		1																																					35	1
24		1																																					32	1
22			1																																				32	1
22			1																																				48	1
22			1																																				35	1
24			1																																				105		0
12			1																																				71		1
32				1																																			60		1
28				1																																			45		1
30				1																																			57		1
26				1																																			105		0
24				1																																			40		1
																																							71			1
																																							71			1
																																							54			1
																																							45			1
																																							51			1
																																							60			1
																																							105			0
																																							105				0
																																							45				1
																																							105				0
																																							105				0
																																							35				1
																																							40				1
																																							54				1
																																							75					1
																																							43					1
																																							32					1
																																							71					1
																																							105					0
																																							48						1
																																							57						1
																																							71						1
																																							105						0
																																							57						1
																																							45						1
																																							50							1
																																							45							1
																																							105							0
																																							32							1
																																							105							0
																																							57							1
																																							37							1
[truncated: 36 more columns]

## Sheet: Fig 5
Figure 5A										Figure 5B														Figure 5D									Figure 5E			Figure 5F			Figure 5G
	No CAR T				CAR T + IT FITC					Day	Naive (n=5)					CAR T + IT FITC + vax (n=7)									No CAR T			CAR T + IT FITC					No CAR T	CAR T + IT FITC		No CAR T	CAR T + IT FITC		No CAR T	CAR T + IT FITC	CAR T + IT FITC + vax
CD4	16	14	40	7	482	282	476	640		0	0	0	0	0	0	0	0	0	0	0	0	0		CD45+	0.93	0.25	0.47	4.52	2.11	8.42	11.6		3.68	10		3.99	40		388	1468	1676
CD8	9	13	25	2	155	494	234	472		7	11.42	17.62	16.28	13.16	16.16	13.98	19.93	11.34	13.06	8.67	13.35	12.57		DCs	0.42	0.2	0.19	2.36	0.72	5.07	4.6		1.71	18.1		2.07	18.1		648	1204	1184
										11	18.81	21.41	19.67	21.96	11.83	10.94	20.21	0	11.29	6.76	0	6.98											1.97	4.89		2.72	5.32		494	1960	2216
										14	18.94	25.69	25.91	26.54	22.27	10.63	15.75	0	0	0	0	0												18.1			10.9		874	2712	2904
										18	25.75	44.87	31.99	38.42	18.22	1	11.77	0	0	0	0	0												20.7			3.45		100	1980	1048
										21	31.81	34.53	32.28	88.1	20.34	0	8.57	0	0	0	0	0
										25	35.09	46.34	47.23	69.81	25.07	0	1	0	0	0	0	0
										32	62.84	93.57	97.12	81.13	57.41	0	0	0	0	0	0	0
										38	121.37	152.53	171.54		89.38	0	0	0	0	0	0	0
										46	165.53	232.69	280.12		169.14	0	0	0	0	0	0	0
										60						0	0	0	0	0	0	0

## Sheet: Fig 6
Figure 6B																				Figure 6C				Figure 6E																						Figure 6F
																					Untreated	CAR T + FITC																								Day	Untreated	CAR T + FITC
1' Tumor (left graph)																				35	1			1' Tumor (left graph)																						10		1
Day	Control										Treated									25	1			Day	Control										Treated											24		1
2	14.736	23.138	28.677	22.9117	34.249	12.08	23.223	26.849	27.621	23.893	13.4673	14.554	33.286	30.7883	33.288	15.084	27.447	26.789		33	1			1	6.0255	6.867	10.8528	6.7262	7.9265	14.4855	9.9822	14.1856	8.3414	27.3681	14.1723	6.1845	10.1382	12.7099	10.1244	8.815	8.475	15.0552	7.6677	19.4143		27		1
5	15.4882	24.43	37.058	30.294	33.721	20.6955	24.32	25.174	28.3926	28.113	17.0962	21.359	22.289	26.854	30.415	19.411	24.824	22.086		26	1			3	7.7588	6.816	22.302	7.936	10.266	21.0246	20.5997	22.2385	18.4416	33.0694	17.4253	6.2525	11.7375	20.8745	9.1805	15.9075	11.1027	17.512	11.27	23.63		22		1
7	23.4906	20.98	34.832	29.0466	18.365	21.9104	30.715	32.227	34.7945	30.434	21.2848	22.359	35.469	33.2688	40.334	21.158	24.069	26.568		35	1			5	11.583	13.7921	46.1958	22.6525	15.1998	33.4628	53.2818	34.0376	32.336	48.7032	21.0496	9.984	13.786	27.8595	14.5247	12.5355	11.324	19.0536	13.858	29.9871		19		1
9	27.886	43.818	42.189	43.0848	16.863	23.0126	33.966	32.489	34.7686	38.591	21.8562	24.182	29.03	31.0284	39.442	30.362	32.201	38.734		14	1			8	24.2928	44.2364	63.3988	73.852	36.2498	48.9849	93.451	52.5018	58.71	84.6584	21.7322	17.4064	19.367	36.14	16.1811	16.644	20.4092	33.3151	19.264	27.482		24		1
12	37.9739	53.375	43.036	51.2256	16.199	23.141	36.715	36.7	40.0824	47.27	27.679	25.593	39.018	42.5736	44.876	27.707	39.577	48.314		28	1			10	31.6296	50.325	86.7112	89.04	42.5	58.0746	120.909	65.1558	94.5519	85.6328		17.5638	10.5324	43.1148	21.3816	19.7556	21.8241	37.6376	17.3213	31.164		27		1
14	49.2945	49.927	49.518	58.936	0	28.3155		39.858	48.0753	42.225	26.3571	34.763	42.671	33.4668	41.88	23.88	45.417	41.88		28	1			12	52.5474	79.5204	121.004	128.345	75.3312	78.4429	163.867	114.036	146.101	131.957		26.8515	21.2355	52.8652	23.0319	30.285	29.3492	48.0024	26.862	35.3958		21		1
16	59.592	61.685	48.216	67.297	0	38.0464		45.008	59.452	59.764	32.269	29.591	40.28	36.771	44.183	30.537	50.469	58.829		31	1			15	95.7222	144.167		218.625	131.09	199.996	255.213	187.734	213.748	217.435		34.3035	17.374	75.492	28.2828	33.8108	34.0413	59.7494	47.6861	48.9815		27		1
19	52.3365	75.659	57.662	75.9632	0	44.1396		59.826	63.9912	52.394	31.008	29.007	41.141	37.0468	46.574	19.951	52.328	57.075		40		1		17	165.165	200.8			179.352							58.8756	22.1364	88.2878	33.522	35.7336	52.4496	79.6526	63.135	72.228		21		1
21	58.6866	99.674	78.246	91.7504	0	48.1425		75.118	77.7612	76.792	35.2772	31.139	40.824	42.2997	49.379	34.691	43.355	59.831		37		1		19												62.436	37.895	108.289	54.5266	61.5944	66.2206	112.672	72.5196	87.2696		17	1
23	72.3996	122.42	97.166	102.501		57.2064		90.202	97.2663	80.923	36.424	30.985	36.076	44.2682	54.47	31.175	44.87	56.421		49		1		21												82.1884	43.7902	141.487		76.6888	75.1917	107.234	98.5546	103.605		17	1
25	85.0608	157.33	111.84	127.008		80.4204		111.46	113.249	105.64	33.4156	47.787	38.854	52.5145	65.381	52.487	63.051	56.689		44		1		22												86.7136	55.1256	161.786		87.0968	74.052		95.3204			12	1
26	76.93		123.2	137.849		78.8049		120.92	130.926	93.622	33.275	56.667	40.417	54.0582	70.37	45.646	72.072	61.246		37		1		24												102.78	62.4225			108.019	95.3064		99.1047			15	1
28	89.3504		129.04			79.3074		148.48	154.386	121.06	38.7345	60.772	39.468	67.9952	78.581	52.864	83.317	48.951		49		1		27													64.8108				122.697		137.746			17	1
31	116.186		129.02			88.0546				163.07	43.1283	75.842	49.491	69.5728	86.889	60.576	74.092	28.742		42		1																								15	1
33	115.322		151.24			107.589					52.65	99.961	0	65.9362	103.07	73.143	81.18	0		60		0		2' Tumor (right graph)																						15	1
35	136.402					121.472					65.0202	116.68	0	62.7808	121.12	65.351	97.85	0						Day	Control										Treated											15	1
37											115.101	158.56	0	68.4038	161.31	104.91	94.755	0						1	0	0	0	0	0	0	0	0	0	0	0	0	0	7.072	0	0	0	0	0	10.5288		15	1
40											155.328		17.928	92.708		110.88	103.4	0						3	6.6203	6.6789	12.1878	0	0	20.0112	18.645	12.4	0	4.047	6.5208	6.0424	9.321	11.968	15.9275	9.4389	9.3825	13.6535	19.7292	12.1603		15	1
42													40.455	129.038		171.2	110.55	0						5	11.856	14.6916	28.8139	27.816	11.613	34.3485	33.88	8.967	12.558	9.512	16.1491	7.84	23.6208	17.0996	34.0112	11.5128	10.8504	12.0802	21.7008	20.1703
44													68.068	166.294			129.12	0						8	31.0155	34.1737	61.194	42.1056	20.7555	62.7198	65.2386	11.27	23.3226	9.265	35.0316	22.2376	33.1724	34.1775	51.4152	20.93	24.408	43.4654	20.7612	40.7592
47													137.21				131.48	0						10	44.6988	52.6787	78.0108	46.3505	25.3725	79.7874	83.5863	20.7742	38.248	17.4043		28.8344	37.466	44.6845	73.6651	33.6826	34.343	58.4259	31.8912	47.3121
49													156.38				162.35	0						12	66.7329	79.5204	94.9389	93.2867	51.8922	115.32	115.987	30.5712	64.19	18.0063		41.7806	36.4623	60.7724	100.963	41.2191	50.8972	70.148	41.402	65.8398
																								15	123.833	130.186		151.289	75.952	116.104	166.7	45.471	109.978	42.1056		55.6104	40.9836	71.4848	124.423	54.412	64.64	86.4864	59.817	102.492
2' Tumor (right graph)																								17	166.772	201.641			107.424							78.6369	47.3368	100.17	124.773	82.5137	67.5565	122.996	67.8967	112.493
Day	Control 2' Tumor										Treated 2' Tumor													19												100.503	68.9892	117.667	183.748	92.7072	91.086	131.9	83.142	133.564
2	12.934	26.37	19.756	16.66	12.7656	12.318	21.682	18.386	28.8896	12.9837	16.442	12.903	7.8385	25.1394	10.8675	16.756	14.039	13.413						21												121.987	80.8302	132.525		121.091	110.052	156.432	102.815	177.374
5	12.498	33.184	27.058	19.8314	19.4806	12.179	23.115	21.305	23.2521	11.289	13.787	12.524	9.3702	23.4171	13.8504	20.068	17.617	18.1356						22												124.32	81.081	146.478		124.449	118.067		102.397
7	17.651	39.44	24.143	23.76	12.4875	15.978	30.527	21.248	30.5235	16.7085	15.569	18.492	10.904	22.5216	21.0456	17.184	17.2	17.2						24												162.548	102.596			167.261	134.634		133.398
9	21.939	42.305	25.483	25.3402	11.6736	17.546	30.45	29.406	28.8834	21.384	18.428	18.622	12.125	29.4532	16.9087	18.636	22.386	20.097						27													122.333				175.539		180.589
12	26.645	42.408	24.811	30.9616	0	18.9	33.985	30.576	28.7175	20.5193	25.688	18.219	13.497	39.2675	22.102	22.135	31.927	27.6225
14	27.724	52.942	23.3	36.79	0	19.749		36.43	33.3872	21.0759	23.477	17.867	21.646	36.3832	34.3008	13.372	34.138	34.3008
16	28.485	54.293	26.607	44.2188	0	25.804		36.924	33.1194	27.8784	28.396	20.885	25.187	41.664	27.3972	16.02	39.45	40.582
19	30.167	57.802	36.859	53.4586	0	28.765		40.977	43.758	39.8562	27.346	23.874	23.729	39.121	27.719	16.402	38.353	49.0802
21	43.036	76.095	37.237	63.3765	0	36.419		47.779	56.9374	43.524	34.778	22.554	30.723	45.4036	29.6212	16.992	33.687	42.1575
23	40.781	96.151	42.482	71.485		32.357		57.378	71.0544	46.8255	37.926	27.56	30.491	47.1319	32.2672	20.927	47.336	37.6488
25	60.931	107.41	60.454	72.5735		49.623		74.356	86.6731	56.724	36.634	32.83	32.214	47.972	33.656	31.424	35.779	38.8619
26	56.071		59.357	76.12		55.152		78.983	86.0214	55.3744	43.757	34.023	32.385	54.0465	32.4148	32.024	48.064	35.2906
28	75.512		68.66			66.828		67.64	113.241	63.5201	44.127	44.897	33.231	58.7164	44.6124	35.545	48.654	30.2992
31	83.029		84.059			81.079				82.7342	43.958	43.493	19.712	54.8766	48.9552	35.101	43.217	19.7541
33	74.739		82.055			91.387					57.084	50.48	0	63.0174	54.7317	48.077	49.291	18.275
35	85.901					91.963					43.873	56.903	0	62.6108	56.689	49.419	59.888	0
37											59.934	75.779	0	78.9126	71.0424	51.148	65.201	0
40											63.92		14.586	99.699		51.305	59.471	0
42													23.736	103.023		64.672	50.408	0
44													27.342	112.147			56.654	0
47													61.73				71.253	0
49													68.957				81.005	0

## Sheet: Fig 7
Figure 7D																											Figure 7E
Day	Untreated					4m5.3-h28z					4m5.3-hBBz					E2-h28z					E2-hBBz						Day	Untreated										CAR T alone										CAR T + FITC
0	-19400	-348000	-519000	721000	268000	2800000	1820000	1570000	1350000	3340000	2570000	2340000	2630000	3910000	2390000	2390000	2690000	2930000	1300000	1860000	1200000	977000	1300000	1400000	1020000		6	25.97	30.25	27.36	24.5	27	27	27.88	22.54	16.81	23.2	19.8	27.5	28.6	22.08	31.32	28.91	26.4	36.85	21.06	30.15	17.1	27.5
3	982000	1120000	1200000	688000	556000	2450000	1640000	1680000	1990000	7880000	1300000	1750000	2160000	3270000	2290000	1820000	2570000	4250000	1640000	1690000	4540000	1840000	4800000	6770000	3800000		8	31.2	28.5	26.46	34	34.02	27.93	35.77	33.63	29.93	35.36	35.19	22.05	40.96	36	32.24	44.84	29.64	47	25.85	35.77	28.67	40.96
6	1080000	908000				2550000	1380000	1070000	1240000	18500000	958000	1080000	1810000	2670000	2690000	1610000	2430000	2420000	1300000	1610000	3230000	1800000	4850000	8330000	3560000		12	35.96	32.45	24.38	32.9	40.7	30.16	50.16	35.96	35.64	35.52	33.12	29.64	31.35	37.62	35.1	36.21	30.25	43.12	37.62	34.31	31.35	38.86
9	1090000	979000		795000	1020000	4870000	3450000	2320000	1700000	24000000	1150000	1730000	11100000	8320000	6620000	2920000	4650000	3950000	10200000	4920000	3230000	3200000	3610000	6520000	4100000		15	36.6	24.84	32.24	33	48.64	34.45	50.84	35.75	49.29	48	34.65	26.52	37.2	47.88	41.48	37.63	29.12	58.8	39.68	34.32	24	37.2
12	790000	639000		968000	660000	8520000	4350000	2030000	2600000	36700000	3710000	14500000	21700000	36100000	30700000	25700000	12300000	7850000	68900000	4400000	12400000	16200000	15400000	28200000	15800000		19	30.78	23.65	34.45	52.08	46.41	31.27	49.92	34.81	54.51	47.88	46.2	23.85	41.76	54.02	32.48	40.5	29.15	63	31.9	39.36	20.7	39
15	880000	711000		832000	910000	6670000	5610000	2970000	5210000	877000	3710000	13600000	40600000	33100000	36500000	86500000	31300000	20600000	229000000	14400000	20200000	43800000	37300000	67800000	45000000		22	39.6	22.05	47.4	36.54	72.42	45.6	46.98	48.99	55.25	56.24	51.03	19.32	44.73	52.36	42.6	47.88	40.3	77.7	59.28	54.9	23.22	35.99
18	832000	630000		837000	777000	12800000	9370000	4420000	29200000		5760000	18300000	128000000	95400000	19700000	185000000	54800000	39100000	551000000	24100000	64700000	63000000	64800000	113000000	109000000		26	43.4	28.91	50.7	76.8	71.4	53.8	75	51.75	75.33	64.8	48.36	23.03	48.1	60.8	48.19	57.12	50.4	74.12	55.48	72.42	42.24	32.64
21	737000	1060000		996000	1180000	57800000	16100000	3660000	80700000		6650000	53600000	111000000	41500000	10100000	333000000	129000000	40300000	1080000000	54200000	126000000	94900000	66600000	138000000	136000000		29	53.28	33.48	51	68.08	63.7	60.8	71.4	55.44	66.6	64.97	50.63	27.03	56.24	62.32	48.24	59.16	55.48	93.17	54.02	69.35	24.2	41.48
24	860000	1080000		692000	725000	36200000	37500000	3320000	111000000		6810000	152000000	114000000	36500000	11300000	402000000	200000000	57000000	1670000000	106000000	92400000	118000000	58300000	167000000	454000000		33	60.8	36.6	61.5	87.01	98.56	69.3	91.63	72.21	75.33	62.3	61.64	30.68	72.68	78.96	53.25	76	70.55	101.6	82.81	72.75	20.68	63.2
																											40	80.99	58.8	91.08	123.42	103.84	96.03	113.4	94.94	111.18		72.75	43.2	75.44	97	76.36	99.19	97.92	119.26	81.84	91.18		49.4
																											47	113.42	74.52	102.82	152.22	146.52	139.15	157.59	125.46	156.4		80	45.99	94.34	113.12	92.12	101.76	116	139.16	89.89	82.95		56.58
																											50	112	74.62	93.12	115.56	142.38	149.86	176.28	144.48	137.76		87.12	55.89	87.12	95.7	95.95	102	109.08	146.64	88.35			48.99
																											54	139.23	96.72	116.63	170.18	171.25	177.8	201.74	153.67	158.67		102.12	62.25	106.82	108.9	104.76	121.9	129.47	163.17	101.97			45.54
[truncated: 8 more columns]

## Sheet: Sup Fig 2
Figure S2C			Figure S2D
T eff	T cm		PD1-/TIM3-	PD1-/TIM3+	PD1+/TIM3-	PD1+/TIM3+
20.7	65		3.89	0.16	83.9	12
18.7	65.6		3.19	0.12	85.5	11.2
20.1	63.6		3.68	0.14	83.3	12.9

## Sheet: Sup Fig 3
Figure S3B																						Figure S3C
	No FITC					1 hr					24 hr					48 hr							No FITC					1 hr					24 hr					48 hr
Tumor cells	0.013	0.00896	0.025	0.011	0.00651	60.6	42.5	40.3	52.5	46.8	45.5	35.5	18.6	35.2	38.5	21	33.4	27.3	28.5	26.1		Tumor cells	13.5	14.6405	27.1163	23.4349	9.98614	80117.5	20721.9	170908	70410.3	68715.9	20389.8	77993.2	31943.4	27433.2	28160.1	14875.6	54799.9	13656.6	36827.7	67771.5
DCs	0.57	0.15	0.094	0.41	0.37	60.2	36.5	42.7	53.4	46	34.8	37.1	13.1	35.6	41.4	19.7	47.6	24.1	34.1	28.7		DCs	19.5008	7.32026	12.5897	8.20221	19.9723	2294.97	834.28	7386.94	1975.96	4105.34	288.46	2205.29	715.65	504.474	617.632	72.1077	1205.61	38.4789	513.098	1591.8
Macrophages	1.59	1.38	0.37	2.08	1.06	68.1	44.6	52.7	67.5	57.9	51.2	46.8	15.9	34.4	51.8	45	46.1	22.2	37.3	25.6		Macrophages	72.0031	16.4706	15.495	36.3241	30.957	5967.74	1573.85	12799	4855.88	2932.7	1343.14	2916.85	1365.74	636.899	1168.84	9.61436	892.225	83.5444	672.621	867.891
Monocytes	0.063	0.32	0.11	0	0.025	38.9	26.8	32	41.6	39.9	28.2	22.9	4.35	13.9	18.7	2.83	15.4	10.9	18.8	19.2		Monocytes	1.50006	4.57516	2.90532	0	0.998614	30.6548	14.6243	140.085	51.2186	117.264	10.7479	40.7381	4.09723	9.70143	8.62048	1.60239	14.7475	4.15989	20.7173	30.6628
Neutrophils	0.6	0.41	0.27	0.4	0.64	42.2	35.6	35.1	42.1	36.4	32.4	21.6	13.3	23	23.2	46.1	30.8	52	26.7	42		Neutrophils	24.7511	24.7059	12.5897	31.6371	27.9612	843.421	127.44	21337.4	1860.94	13054.4	794.304	4293.8	207.593	594.698	329.607	309.262	2108.89	609.077	439.897	839.894
CD8+ T cells	0.24	0	0	0	0	49.3	30.2	35.5	51.1	44.6	23.6	29.1	10.8	25.5	21	13.6	30	8.82	22.4	15.9		CD8+ T cells	0.750033	0	0	0	0	30.6548	23.3292	75.1678	43.1314	44.5171	11.4413	21.727	10.926	6.791	8.62048	4.27305	19.3561	1.03997	7.59634	18.6643

## Sheet: Sup Fig 5
Figure S5B
	Mean	SD	N
Untransduced	131	71	10245
4m5.3-m28z	1438	4272	10296
4m5.3-BBz	286	502	10225
E2-m28z	4801	11504	10213
E2-mBBz	567	1563	10230
E2.7-m28z	3078	11677	10194
E2.7-mBBz	621	1566	10341

[truncated: 5 more sheets: Ext Data Fig 1, Ext Data Fig 2, Ext Data Fig 3, Ext Data Fig 4, Ext Data Fig 5]
